# Supplementary material for: A paralog-specific role of COPI vesicles in the neuronal differentiation of mouse pluripotent cells
Source: Life Sci Alliance. 2020 Jul 14;3(9):e202000714. doi: 10.26508/lsa.202000714 (PMC7368096; doi:10.26508/lsa.202000714)
Supplement: Supplementary file 2 [file LSA-2020-00714_TableS1.xlsx]

## Sheet: Materials used in this study
Chemical	Supplier	Catalog number
Hygromycin B	Sigma	H0654
Retinoic Acid	Sigma	R2625
poly-D-lysine	Sigma	P0899
Ara-C	Sigma	C1768
Staurosporine	Sigma	S6942-200UL
Tunicamycin	Biomol	Cay11445-10
DNAseI	Applichem	A3778
a-MEM	Sigma	M4526
