# Supplementary material for: A paralog-specific role of COPI vesicles in the neuronal differentiation of mouse pluripotent cells
Source: Life Sci Alliance. 2020 Jul 14;3(9):e202000714. doi: 10.26508/lsa.202000714 (PMC7368096; doi:10.26508/lsa.202000714)
Supplement: Supplementary file 4 [file LSA-2020-00714_TableS3.xlsx]

## Sheet: Plasmids used in this study
Plasmid	Insert	Source
pSPCas9(BB)-T2A-GFP	Cas9-T2A-GFP	Addgene (48138)
pSPCas9(BB)-T2A-GFP Copg1 sgRNA	Cas9-T2A-GFP + Copg1 sgRNA	This study
pSPCas9(BB)-T2A-GFP Copg2 sgRNA	Cas9-T2A-GFP + Copg2 sgRNA	This study
pPbase (PL623)	PiggyBac transposase	The Wellcome Trust Sanger Institute
pCyl50	none	The Wellcome Trust Sanger Institute
pCyL50-mCopg1-Hyg	Mouse g1-COP coding sequence	This study
pCyL50-mCopg2-Hyg	Mouse g2-COP coding sequence	This study
pY109 (lenti-LbCpf1)	LbCas12a/Cpf1-P2A-puro resistance	Addgene (84747)
pY109_2	LbCas12a/Cpf1	This study
pY109_2-crRNA1/crRNA2	LbCas12a/Cpf1 + crRNA1/crRNA2 array	This study
pMB1610_pRR-Puro	split puromycin N-acetyltransferase coding sequence	Addgene (65853)
