# Supplementary material for: A paralog-specific role of COPI vesicles in the neuronal differentiation of mouse pluripotent cells
Source: Life Sci Alliance. 2020 Jul 14;3(9):e202000714. doi: 10.26508/lsa.202000714 (PMC7368096; doi:10.26508/lsa.202000714)
Supplement: Supplementary file 6 [file LSA-2020-00714_TableS5.xlsx]

## Sheet: primers used in qPCR
Gene	IDT prime time Assay Name	Forward primer	Reverse primer
Copa	Mm.PT.58.31389808	CAAACCGATTCCGAGCAAC	ACCTACGACCTATACACC ATCC
Copb1	Mm.PT.58.7341394	ATAAGCAACATAGCCTCAGCA	CTCGCCACAACTCTAACCAA
Copb2	Mm.PT.58.32491925	CCGAAGCTCTTGTTCCTCAA	CCACAGACCATTCAGCACA
Copg1	Mm.PT.58.5337327	CTGATGATGCAGTCCACAATG	GTGCCAGAAGTATCCTCGAAAG
Copg2	qMmCID0005246 (Bio-Rad)	ATCCTACCTCGTTAGCCTGTA	AAGAAGAATGTAAAAGGTGGTGTG
Arcn1	Mm.PT.58.7859979	CTCCAAGTTTCAAAGCCTTGC	CAGCCATGATCACAGAGACTATC
